# Supplementary material for: Dietary Quality Indices in Early Pregnancy and Rate of Gestational Weight Gain among a Prospective Multi-Racial and Ethnic Cohort
Source: Nutrients. 2023 Feb 6;15(4):835. doi: 10.3390/nu15040835 (PMC9961419; doi:10.3390/nu15040835)
Supplement: Supplementary file 1 [file nutrients-15-00835-s001.zip]

Archive with 1 entries (1 files):
- nutrients-2119081-supplementary.pdf
